# Supplementary material for: Differential responses to immune checkpoint inhibitor dictated by pre-existing differential immune profiles in squamous cell carcinomas caused by same initial oncogenic drivers
Source: J Exp Clin Cancer Res. 2022 Apr 2;41:123. doi: 10.1186/s13046-022-02337-x (PMC8976353; doi:10.1186/s13046-022-02337-x)
Supplement: Supplementary file 3 — Additional file 3. [file 13046_2022_2337_MOESM3_ESM.csv]

gene	baseMean	log2FoldChange	lfcSE	stat	pvalue	padj
Mmp2	13261.47162	8.673901897	0.144226383	60.14088201	0	0
Col5a1	8973.392132	8.455460116	0.204227229	41.40221721	0	0
Col1a1	110543.1192	8.37886988	0.110116757	76.09077937	0	0
Fbln2	12942.70283	7.833435117	0.201847884	38.80860663	0	0
Vim	47292.81867	7.392974594	0.05545586	133.3127751	0	0
Igfbp4	13083.35843	7.04292831	0.080574851	87.40851819	0	0
Flnc	4128.201439	6.536269881	0.120911875	54.05813034	0	0
Col6a3	4629.464696	6.26261583	0.134192426	46.66892187	0	0
Cdsn	1036.161492	6.230401227	0.165949495	37.54396018	0	0
Gadd45a	3235.700537	6.161476374	0.134945799	45.6588973	0	0
Ogn	4843.892615	6.115622408	0.119058275	51.36663028	0	0
Tnc	3497.692565	5.950344323	0.096070234	61.93743997	0	0
Aldh1l2	2639.148239	5.93716961	0.106856511	55.56207612	0	0
Fads1	4143.601939	5.304542517	0.136321463	38.91201279	0	0
Lox	15366.04142	5.284817841	0.077458212	68.22798605	0	0
Sparc	51348.19458	5.224896665	0.028332136	184.415909	0	0
Hmox1	6700.245783	4.868860375	0.057975831	83.98086359	0	0
Dcn	3545.597961	4.859984343	0.072229037	67.28574204	0	0
Mthfd2	2824.919759	4.859894312	0.088586878	54.8602055	0	0
Trib3	1848.528325	4.830177042	0.100330564	48.14262833	0	0
Rusc2	1837.964347	4.730428135	0.092849693	50.94715974	0	0
Nr4a1	1803.79179	4.699685772	0.08378042	56.09527592	0	0
Col12a1	8603.22016	4.432630619	0.106122624	41.76895048	0	0
P3h1	1248.39354	4.400146156	0.10290844	42.75787455	0	0
Mtss2	2616.157071	4.387268458	0.067852497	64.65890956	0	0
Postn	39112.34012	4.33429678	0.083656127	51.81087092	0	0
Csf1	7868.000361	4.226468188	0.043740068	96.62692345	0	0
Insig1	3413.164196	4.213588678	0.065111926	64.7130089	0	0
Spp1	38234.94523	4.19730527	0.029583588	141.8795201	0	0
Pbxip1	1207.210792	4.150112828	0.098617506	42.08292196	0	0
Stxbp1	1523.459865	4.148320573	0.099165246	41.8324033	0	0
Lama4	1674.719834	4.11263748	0.105624512	38.93639288	0	0
Pcolce	7779.272013	4.093760516	0.064090248	63.87493624	0	0
Scpep1	7183.113664	3.970478148	0.044450432	89.32372415	0	0
Hspa5	49312.04982	3.87053162	0.024690885	156.759531	0	0
Npc2	7882.746937	3.865527228	0.039984518	96.67559883	0	0
Matn2	1081.389304	3.744795547	0.097889181	38.25545907	0	0
Lgals1	19876.98277	3.716002226	0.031188213	119.1476469	0	0
Il33	3063.834534	3.703398439	0.053657619	69.01905998	0	0
Dpy19l1	1512.83996	3.688601458	0.083167991	44.35121506	0	0
Grb10	2508.293203	3.667248576	0.077856109	47.10290093	0	0
Sec24d	1902.794168	3.660849858	0.07062595	51.83434465	0	0
Cald1	6469.267287	3.633526157	0.051313722	70.81002921	0	0
Nrp2	4991.755643	3.599884606	0.050943684	70.66400172	0	0
Serpinh1	35404.43179	3.580545175	0.022871783	156.5485781	0	0
Got1	1336.097625	3.56603162	0.085413355	41.75028166	0	0
Bst2	6824.876799	3.494685749	0.045026207	77.61448233	0	0
Dpysl2	1492.400241	3.461220356	0.091701898	37.74426074	0	0
Gstm1	975.3561847	3.444823115	0.091628584	37.59550757	0	0
Noct	39755.98198	3.431169732	0.025386866	135.1553091	0	0
Tbc1d31	1121.982033	3.417997698	0.083124851	41.11884307	0	0
Fbln5	3577.685222	3.4041171	0.065498785	51.97221722	0	0
Ddit3	5023.866485	3.395597734	0.051203167	66.31616673	0	0
Atf4	8014.010718	3.293799214	0.037865353	86.98715267	0	0
Psat1	3872.229477	3.260027672	0.058138026	56.07393102	0	0
Rsad2	1295.471914	3.251959387	0.068849327	47.23298708	0	0
Gpr137b	3451.617428	3.232975685	0.048727547	66.34800754	0	0
Slc48a1	6342.265835	3.228245717	0.039358469	82.02162744	0	0
Cyb5r1	3248.63206	3.213433533	0.056826459	56.54819196	0	0
Ank	1387.160296	3.20186901	0.075594396	42.35590422	0	0
Fabp5	4325.639246	3.161270296	0.067501252	46.83276515	0	0
Igfbp7	3459.106731	3.125047871	0.070929526	44.05849103	0	0
Pdpn	1126.076203	3.123930289	0.074160193	42.12408513	0	0
Lgmn	3349.533237	3.102577872	0.058087091	53.41251904	0	0
Tiparp	2430.284109	3.083787658	0.068697756	44.88920524	0	0
Timp1	2537.093971	3.066654543	0.061772183	49.64458763	0	0
Ppp1r15a	3234.732589	3.046515252	0.052475833	58.05558606	0	0
Wdr45b	1422.34864	3.042603955	0.073703312	41.28178054	0	0
Stbd1	1562.270481	3.015276873	0.077706664	38.80332435	0	0
Lamb1	6959.296389	3.000788758	0.044570391	67.32695541	0	0
Sirt5	2823.744768	2.998216647	0.07423774	40.38669092	0	0
Hspa9	18304.5644	2.995809322	0.027496745	108.9514178	0	0
Gars	5565.990658	2.992050895	0.043698585	68.4702009	0	0
Fth1	45327.18008	2.978605546	0.023053438	129.2043982	0	0
Krtcap2	1841.624917	2.975480106	0.067852646	43.85208659	0	0
Aars	9354.215124	2.968231977	0.034531541	85.9571252	0	0
Serpine1	12237.77971	2.957706448	0.028089155	105.2970949	0	0
Flot2	1614.483083	2.945533572	0.077501764	38.00601974	0	0
Asns	3428.55416	2.923886836	0.054982974	53.17804053	0	0
Htra1	19698.34773	2.922588518	0.023726215	123.1797199	0	0
Gbp3	1113.060095	2.920175282	0.07604736	38.39943006	0	0
Gaa	6547.537479	2.917568238	0.038377047	76.02378139	0	0
Tmeff1	1037.787401	2.883790357	0.076178001	37.85594679	0	0
Armcx2	1453.762454	2.880289828	0.075765341	38.01592882	0	0
Ern1	1338.100543	2.850035526	0.07245951	39.33280126	0	0
Srm	1818.249379	2.838731124	0.072939874	38.91878321	0	0
Foxk2	2498.309013	2.815292979	0.056718623	49.63613083	0	0
Oat	2205.476142	2.798457313	0.057567296	48.61192934	0	0
Ftl1	91227.05717	2.796771616	0.021318296	131.1911436	0	0
Ldlr	3927.221867	2.792942428	0.059624113	46.84249846	0	0
Fn1	85262.56561	2.785961382	0.033298653	83.66588916	0	0
Cyp51	3878.69924	2.768622056	0.05825777	47.52365342	0	0
Fkbp10	3310.817938	2.728329799	0.050240129	54.30578841	0	0
Gpt2	1621.032873	2.687636957	0.067446671	39.84832622	0	0
Eif4ebp1	4205.641195	2.686935279	0.048434388	55.47577586	0	0
Atf5	2607.606949	2.68599502	0.063363797	42.39005806	0	0
Derl1	3256.772074	2.675383436	0.050251697	53.23966391	0	0
Ifrd1	4419.498717	2.653983301	0.054117093	49.04149753	0	0
Msmo1	3005.727407	2.650377188	0.062306731	42.53757445	0	0
Ifit3	5045.03318	2.649746763	0.037197962	71.23365483	0	0
Cars	2146.942534	2.646732916	0.061039605	43.36091125	0	0
Rai14	2439.825365	2.641546327	0.06210096	42.5363204	0	0
Manf	2530.73368	2.638306382	0.062586206	42.15475846	0	0
Fdps	3869.683323	2.636367313	0.059436622	44.35594103	0	0
Golt1b	1780.517289	2.628649213	0.06837596	38.44405583	0	0
Sqle	2968.00627	2.619937003	0.058029327	45.14849862	0	0
B2m	28563.97095	2.61623529	0.025652055	101.9893064	0	0
Lonp1	3915.764659	2.578553453	0.04352326	59.24541181	0	0
Acsl4	2313.264907	2.559459567	0.055987866	45.71454058	0	0
Ssr2	3250.438974	2.535166803	0.049025871	51.71079608	0	0
Yars	1899.093124	2.528446358	0.060782896	41.59799082	0	0
2310022B05Rik	11490.28671	2.519523985	0.030828787	81.72634095	0	0
Calr	30749.76222	2.518326744	0.024365214	103.3574651	0	0
Cd63	7559.410591	2.515054693	0.036174122	69.52635148	0	0
Slpi	4465.13209	2.507291891	0.055359337	45.29121991	0	0
Pdia6	7446.809716	2.501643147	0.036945847	67.711078	0	0
Sgk1	1864.619508	2.46579065	0.052536472	46.93483489	0	0
Cdkn2a	5233.315814	2.460766879	0.041339168	59.52628041	0	0
Hyou1	5407.104836	2.454623861	0.040766319	60.21205491	0	0
Slc7a5	3170.720287	2.449829395	0.058187744	42.10215461	0	0
Tsc22d2	2179.886289	2.445101916	0.062305921	39.243492	0	0
Ifitm3	9385.814702	2.421848773	0.030325034	79.86301823	0	0
Erlin1	2197.934498	2.412439284	0.056660776	42.5768838	0	0
Cp	4077.235519	2.394007385	0.043300973	55.28761188	0	0
Tars	2785.744113	2.390676217	0.056610594	42.23019159	0	0
Sec22b	2158.558513	2.374122653	0.059011741	40.23136117	0	0
Grn	7694.534855	2.346434053	0.032512041	72.17123239	0	0
Txn2	2338.614087	2.340969113	0.056973432	41.08878509	0	0
Fam114a1	2028.500391	2.335107758	0.055565358	42.02452474	0	0
Nars	6832.57393	2.329453797	0.03729264	62.46417012	0	0
Ddost	4510.921128	2.313788674	0.044303803	52.22550892	0	0
Grina	7622.755259	2.300931505	0.035934962	64.03044147	0	0
Phgdh	4396.092313	2.292495775	0.048118928	47.64228732	0	0
Hsp90b1	23303.93181	2.291080517	0.025189121	90.95515848	0	0
Ctsz	4061.752118	2.287300148	0.04790021	47.75135996	0	0
Sdc2	2647.343192	2.245764223	0.049783973	45.11018448	0	0
Ssr3	12418.92696	2.244077265	0.028737165	78.08972285	0	0
Kdelr2	4064.806292	2.231029765	0.045001639	49.57663325	0	0
Fnip2	1511.845039	2.202618566	0.058172083	37.86384179	0	0
Rpn2	8019.608115	2.19395822	0.035978804	60.97918751	0	0
Ccn1	7135.849384	2.163744908	0.034925461	61.95322474	0	0
Pck2	2614.13892	2.163443675	0.05243494	41.25958168	0	0
Ctsl	12049.83224	2.15730803	0.032758679	65.85454885	0	0
Ap2m1	6667.359577	2.146640339	0.032029803	67.02009257	0	0
Iars	3332.366948	2.126213865	0.046710707	45.51876899	0	0
Myo5a	1820.890947	2.119271894	0.05497222	38.55168814	0	0
Psmd2	7648.335087	2.110764189	0.030477564	69.25632812	0	0
Txndc5	7443.019857	2.106568894	0.033775704	62.36935588	0	0
Axl	9976.479064	2.074611098	0.034888583	59.4638961	0	0
Fasn	7268.565801	2.040540727	0.036602975	55.74794699	0	0
Prrc1	2610.311615	2.037313333	0.04821373	42.25587478	0	0
Dap	6060.913633	2.015119131	0.035019872	57.54216111	0	0
Col5a2	16732.88918	2.007982055	0.030871835	65.04252441	0	0
Sox9	4726.936678	-2.008986343	0.039025662	-51.47859716	0	0
Ldha	12831.22918	-2.011143678	0.027285185	-73.70826495	0	0
Ermp1	3549.11397	-2.042594029	0.039640354	-51.5281485	0	0
Myadm	4728.460195	-2.04551352	0.040011589	-51.12302603	0	0
Col4a6	1507.124693	-2.065166724	0.054354485	-37.99441234	0	0
Myo6	1605.293439	-2.105930222	0.052210381	-40.33546901	0	0
Adamts1	3657.32424	-2.119990128	0.042854015	-49.47004661	0	0
Ddr1	2838.317899	-2.13603423	0.046996764	-45.45066609	0	0
Clstn1	6707.880765	-2.152218021	0.030412498	-70.76755205	0	0
Egfr	1736.282625	-2.160238068	0.057391124	-37.64063031	0	0
Sft2d2	1927.419538	-2.191411977	0.055275078	-39.64556989	0	0
Plec	10545.1941	-2.209504899	0.036002013	-61.37170391	0	0
Pdxk	1818.041582	-2.211143804	0.055121549	-40.11396368	0	0
Tle3	1758.24109	-2.212001798	0.054081323	-40.9013993	0	0
Emp2	4024.072891	-2.235000494	0.042368397	-52.75159404	0	0
Pkp4	1745.06709	-2.237267229	0.054707394	-40.89515233	0	0
Atp2b1	2454.917268	-2.264006175	0.050339831	-44.97444965	0	0
Phldb2	2763.017926	-2.26473878	0.051734413	-43.77625326	0	0
Col18a1	7387.841378	-2.310595148	0.041041534	-56.2989466	0	0
Gsto1	5165.273623	-2.31938325	0.038370501	-60.4470408	0	0
Hid1	4412.97986	-2.330143767	0.036656811	-63.56646208	0	0
Anxa1	15205.68089	-2.377351419	0.029390355	-80.88883011	0	0
Luc7l3	2036.708808	-2.395468646	0.06095377	-39.2997618	0	0
Bcl9l	2923.320775	-2.4469755	0.047939023	-51.04349976	0	0
Notch1	2164.677293	-2.461566913	0.061529205	-40.00648026	0	0
Mme	2921.014029	-2.468292628	0.046933718	-52.59103078	0	0
Rab11fip1	1300.984437	-2.473972792	0.062188286	-39.7819744	0	0
Col7a1	2688.395496	-2.475058039	0.050168223	-49.33517464	0	0
Nqo1	1140.347551	-2.47913989	0.064765916	-38.27846563	0	0
Ttyh2	1564.576268	-2.496937856	0.060296673	-41.41087311	0	0
Enah	2494.076272	-2.515582574	0.05593047	-44.97696086	0	0
C77080	2133.123255	-2.530800751	0.051795476	-48.8614247	0	0
Pbx1	2263.285919	-2.621299736	0.054272254	-48.2990761	0	0
Itpr3	4386.780292	-2.62442443	0.043077036	-60.92397916	0	0
Mfsd6	1143.472771	-2.625411542	0.067116976	-39.11695194	0	0
Smtn	2311.479937	-2.636039137	0.050909838	-51.77857993	0	0
Ctnnb1	12174.48659	-2.656429007	0.02539171	-104.6179661	0	0
Pfkl	2644.499622	-2.700665899	0.054293864	-49.7416413	0	0
Nt5e	1242.147176	-2.725724947	0.064229218	-42.4374612	0	0
Aopep	1306.767891	-2.742340658	0.06939719	-39.51659512	0	0
Txnip	7592.146771	-2.786885734	0.032075098	-86.88627322	0	0
Sik1	3314.889454	-2.802685699	0.045912356	-61.04425804	0	0
Dlc1	1001.967505	-2.804317747	0.071908962	-38.99816733	0	0
Efnb2	1652.859899	-2.814187926	0.058085765	-48.44884013	0	0
Ezr	4700.859021	-2.847245702	0.043678869	-65.18588488	0	0
Gja1	5147.18545	-2.852119357	0.038634083	-73.82391802	0	0
Kifc3	994.0032311	-2.862573127	0.072125686	-39.68867789	0	0
Iqsec1	2563.552749	-2.880352083	0.050196142	-57.38194182	0	0
Osr1	1109.422322	-2.897787858	0.075286426	-38.49017699	0	0
Ehd2	3420.455003	-2.903887963	0.049256519	-58.95438843	0	0
Fam162a	1192.62227	-2.917778309	0.074263886	-39.28932959	0	0
Sdc1	11018.57917	-2.919463446	0.034478995	-84.67368054	0	0
Insig2	1301.038408	-2.961887816	0.066569352	-44.49326501	0	0
Synpo	2556.489322	-3.045227142	0.049469971	-61.55708392	0	0
Hspb1	11329.60872	-3.04803829	0.036072185	-84.49829927	0	0
Sdc4	4165.703075	-3.062856113	0.043134563	-71.00700531	0	0
Serinc5	1253.690447	-3.11925788	0.069311297	-45.00359993	0	0
Trps1	1736.456918	-3.120592653	0.056524108	-55.20817173	0	0
Notum	1115.250451	-3.175584312	0.069225593	-45.87298104	0	0
Arl4c	3634.050265	-3.191688718	0.053168182	-60.03005198	0	0
Sema3f	2070.482333	-3.194952668	0.056278162	-56.77073595	0	0
Efnb1	1446.379491	-3.207916947	0.07079624	-45.31196758	0	0
Gprc5a	2155.220479	-3.210131139	0.063662006	-50.42459896	0	0
Egln3	1215.475307	-3.217007659	0.071867139	-44.76326312	0	0
Lrrc45	1469.447264	-3.224518381	0.061200469	-52.68780536	0	0
Knop1	930.9180425	-3.237432541	0.085998979	-37.64501143	0	0
Plcg2	772.225715	-3.263007601	0.086940421	-37.53153649	0	0
Lgr4	1614.528868	-3.292950606	0.062334306	-52.82726	0	0
Emp1	10233.59639	-3.312219983	0.033137522	-99.95376119	0	0
Sorbs3	940.0634538	-3.323389228	0.077870088	-42.67863734	0	0
Cdkl5	1544.980795	-3.349607121	0.064417169	-51.99866996	0	0
Dgka	1373.004321	-3.352862526	0.070172461	-47.78031801	0	0
Itga6	2260.354509	-3.38641896	0.057465678	-58.92941833	0	0
Cdc42bpg	1620.80808	-3.392883362	0.071587957	-47.39461052	0	0
Col2a1	1323.42914	-3.44472621	0.068363596	-50.38831195	0	0
Micall2	1129.556316	-3.464613315	0.084439595	-41.03067189	0	0
Nectin1	2301.485556	-3.52596449	0.064248663	-54.87996692	0	0
Ephb3	1126.397613	-3.571083357	0.084676145	-42.17342841	0	0
Tln2	868.6172121	-3.571589914	0.091631335	-38.97782248	0	0
Foxc1	3150.091205	-3.577450749	0.050277058	-71.1547354	0	0
Cd24a	6474.101337	-3.612756679	0.038486665	-93.87034852	0	0
Ppp1r13l	1863.674568	-3.626505034	0.067051012	-54.08576148	0	0
Ogt	2868.466984	-3.703251824	0.056494408	-65.55076829	0	0
Shtn1	673.4521226	-3.715266741	0.098401053	-37.75637184	0	0
Wwp2	3766.676245	-3.717209694	0.044675295	-83.20504063	0	0
Vdr	1307.29512	-3.726233805	0.071979091	-51.76828072	0	0
Cat	3534.964753	-3.82815598	0.050960739	-75.1197115	0	0
Sp110	954.4606907	-3.843117279	0.082520585	-46.57161941	0	0
Cadm4	715.7378721	-3.902643465	0.099808885	-39.10116279	0	0
Phospho1	1070.725154	-3.924106327	0.089998781	-43.60177192	0	0
Etl4	852.4422239	-3.945729906	0.097697944	-40.38703102	0	0
Slc6a6	5142.366164	-3.965861948	0.043282432	-91.62752057	0	0
Dact2	958.9093004	-3.986715725	0.080060475	-49.79630368	0	0
Eps8l2	2928.452298	-3.988865134	0.05344711	-74.63200835	0	0
Rnpepl1	749.4640035	-4.076104775	0.10697224	-38.10432276	0	0
Map3k1	1336.214018	-4.103131332	0.074013105	-55.43790283	0	0
B4galnt1	1383.368568	-4.205220427	0.091898411	-45.75944639	0	0
2900026A02Rik	1561.693758	-4.222845254	0.074363667	-56.78640425	0	0
Trim2	952.130788	-4.242778282	0.085263144	-49.7609878	0	0
Llgl2	1214.300461	-4.244299293	0.089060085	-47.65658263	0	0
Samd9l	792.5866693	-4.262562796	0.103861586	-41.04080217	0	0
Nbl1	1696.125342	-4.373428477	0.074859196	-58.42206075	0	0
Id2	946.9338869	-4.375852404	0.090168989	-48.52946077	0	0
Ptk7	2827.292814	-4.430887613	0.084645541	-52.34637951	0	0
Fat1	6880.405708	-4.540857728	0.052908423	-85.82485498	0	0
Slc9a3r1	2683.703962	-4.615462731	0.066042128	-69.88664468	0	0
Lama5	6832.885247	-4.637236616	0.047235668	-98.1723525	0	0
Epb41l4b	1072.621378	-4.780572081	0.096907811	-49.3311329	0	0
Ntn1	1340.114766	-4.893100237	0.092351364	-52.98351876	0	0
Adgrg2	1108.490066	-5.005282864	0.102039868	-49.05222788	0	0
Chmp4c	778.2421641	-5.043052633	0.125304964	-40.24623196	0	0
Sfn	3350.526742	-5.156289316	0.106827239	-48.26755201	0	0
Thbs1	11147.48808	-5.245735686	0.055578509	-94.38424569	0	0
Hr	949.6111243	-5.315187569	0.112987642	-47.04220299	0	0
Nbeal2	924.673476	-5.372364938	0.123382918	-43.54221	0	0
Scara5	865.8958261	-5.385245944	0.12668071	-42.51038663	0	0
Wwc1	1061.454559	-5.546401805	0.13969439	-39.70382649	0	0
Pkp1	6800.393526	-5.547438622	0.058271366	-95.20007858	0	0
Perp	7775.072623	-5.550948425	0.053857097	-103.0680959	0	0
Arhgef5	1409.080224	-5.596249527	0.128695668	-43.48436602	0	0
Nrep	622.5026429	-5.651553659	0.147283555	-38.37192584	0	0
F11r	2286.027507	-5.735638651	0.101975347	-56.24534582	0	0
Ephx1	1974.012971	-5.740336788	0.120167437	-47.76948679	0	0
Atp2b4	751.455868	-5.753097563	0.139940634	-41.11098695	0	0
Sulf2	5065.509933	-5.783828413	0.07774599	-74.39391315	0	0
Evpl	2330.371209	-5.793952106	0.089321551	-64.86622815	0	0
Ccn2	3908.184278	-5.807767336	0.129893058	-44.7119148	0	0
Sbsn	1290.835256	-5.900109705	0.121565196	-48.53453039	0	0
Sned1	1774.266834	-5.942809355	0.139134449	-42.71270988	0	0
Foxj1	668.692874	-5.94324007	0.148372168	-40.05629992	0	0
Ptges	1515.054554	-5.967538451	0.147757327	-40.38742835	0	0
Gas6	2618.469079	-6.179832262	0.093904301	-65.80989545	0	0
Jup	6796.992171	-6.353807718	0.077413598	-82.07611975	0	0
Igfbp3	6024.517716	-6.388082565	0.058567984	-109.0712392	0	0
Anpep	2162.256232	-6.507196062	0.09893132	-65.77488363	0	0
Cbr2	6803.767277	-6.551594313	0.06017705	-108.871976	0	0
Celsr2	1230.168805	-6.602627012	0.136143431	-48.49758042	0	0
Itgb4	9623.397074	-6.98368053	0.069520345	-100.4552059	0	0
Rab15	1390.794019	-7.120079108	0.164681182	-43.23553564	0	0
Lamc2	11667.69441	-7.240425036	0.127593722	-56.74593464	0	0
Nkd2	1182.902577	-7.278459855	0.176495418	-41.2388034	0	0
Adam8	2186.14599	-7.415026797	0.189414382	-39.14711603	0	0
Clmn	1629.422634	-7.585259909	0.158779971	-47.77214578	0	0
Irf6	2339.734882	-7.785970401	0.193895449	-40.15550871	0	0
Ptprf	6318.461558	-7.897636025	0.104422825	-75.63131946	0	0
Loxl4	1574.581328	-8.180054457	0.201765993	-40.54228536	0	0
Sdk2	1850.622049	-8.427086353	0.20942705	-40.23876732	0	0
Krt14	27909.19726	-10.35519828	0.153292804	-67.55175726	0	0
