# Supplementary material for: Differential responses to immune checkpoint inhibitor dictated by pre-existing differential immune profiles in squamous cell carcinomas caused by same initial oncogenic drivers
Source: J Exp Clin Cancer Res. 2022 Apr 2;41:123. doi: 10.1186/s13046-022-02337-x (PMC8976353; doi:10.1186/s13046-022-02337-x)
Supplement: Supplementary file 6 — Additional file 6. [file 13046_2022_2337_MOESM6_ESM.xlsx]

## Sheet: Sheet 1
CHROM
