# Supplementary material for: Differential responses to immune checkpoint inhibitor dictated by pre-existing differential immune profiles in squamous cell carcinomas caused by same initial oncogenic drivers
Source: J Exp Clin Cancer Res. 2022 Apr 2;41:123. doi: 10.1186/s13046-022-02337-x (PMC8976353; doi:10.1186/s13046-022-02337-x)
Supplement: Supplementary file 8 — Additional file 8. [file 13046_2022_2337_MOESM8_ESM.csv]

	CHROM	POS	REF	ALT	anno.gene	anno.type
1	chr10	79931057	T	G	ARID3A	missense_variant
2	chr12	16942850	T	A	ROCK2	missense_variant
3	chr14	123291816	C	A	NALCN	missense_variant
4	chr17	38305384	C	A	OLFR137	missense_variant
5	chr18	77286392	A	C	LOXHD1	missense_variant
6	chr19	6388130	G	A	PYGM	missense_variant
7	chr1	136496618	G	C	KIF14	missense_variant
8	chr2	67508446	G	T	XIRP2	stop_gained
9	chr2	67525929	T	G	XIRP2	missense_variant
10	chr2	69472428	C	T	LRP2	missense_variant
11	chr2	85721587	T	G	OLFR1009	missense_variant
12	chr2	144373652	C	T	CSRP2BP	missense_variant
13	chr2	158217308	C	T	D630003M21RIK	missense_variant
14	chr4	129522990	A	G	HDAC1	missense_variant
15	chr5	135244410	G	A	BAZ1B	missense_variant
16	chr6	29441175	C	G	FLNC	missense_variant
17	chr7	19914825	T	C	PVR	missense_variant
18	chr7	86395184	A	G	OLFR303	missense_variant
19	chr7	141812355	G	C	MUC5AC	missense_variant
20	chr9	59519694	T	C	TMEM202	missense_variant
21	chrX	20060352	G	A	CHST7	missense_variant
