# Supplementary material for: Differential responses to immune checkpoint inhibitor dictated by pre-existing differential immune profiles in squamous cell carcinomas caused by same initial oncogenic drivers
Source: J Exp Clin Cancer Res. 2022 Apr 2;41:123. doi: 10.1186/s13046-022-02337-x (PMC8976353; doi:10.1186/s13046-022-02337-x)
Supplement: Supplementary file 9 — Additional file 9. [file 13046_2022_2337_MOESM9_ESM.csv]

	CHROM	POS	REF	ALT	anno.gene	anno.type
1	chr10	26981523	A	G	LAMA2	missense_variant
2	chr11	116250823	C	A	SRP68	missense_variant
3	chr12	8499352	T	A	RHOB	missense_variant
4	chr12	98490043	G	T	KCNK10	missense_variant
5	chr13	112323082	G	A	ANKRD55	missense_variant
6	chr15	99329305	G	T	FMNL3	missense_variant
7	chr16	75758176	C	T	HSPA13	missense_variant
8	chr16	75758401	G	A	HSPA13	missense_variant
9	chr16	75873546	A	G	SAMSN1	missense_variant
10	chr16	78547708	G	C	D16ERTD472E	missense_variant
11	chr16	85799153	C	G	ADAMTS1	missense_variant
12	chr16	85800166	C	T	ADAMTS1	missense_variant
13	chr16	85899291	G	T	ADAMTS5	missense_variant
14	chr16	87405638	C	G	LTN1	missense_variant
15	chr16	87469747	G	A	USP16	missense_variant
16	chr16	90229356	A	G	SCAF4	missense_variant
17	chr16	90496693	C	T	HUNK	missense_variant
18	chr16	90904197	C	G	EVA1C	missense_variant
19	chr16	90904307	C	G	EVA1C	missense_variant
20	chr16	90931125	G	T	1110004E09RIK	missense_variant
21	chr16	91056000	T	C	4932438H23RIK	missense_variant
22	chr16	91056186	A	G	4932438H23RIK	missense_variant
23	chr16	91633951	C	T	GART	missense_variant
24	chr16	93770351	G	A	DOPEY2	missense_variant
25	chr16	93870770	G	A	MORC3	missense_variant
26	chr16	94359153	T	C	PIGP	missense_variant
27	chr16	94370417	T	A	PIGP	missense_variant
28	chr16	94416284	C	T	TTC3	missense_variant&splice_region_variant
29	chr16	94454456	T	C	TTC3	missense_variant
30	chr17	25146844	G	A	CLCN7	missense_variant
31	chr18	37505251	A	T	PCDHB20	missense_variant
32	chr18	65623643	C	G	ZFP532	missense_variant
33	chr19	13411006	A	G	OLFR1469	missense_variant
34	chr2	85647655	G	A	OLFR1002	missense_variant
35	chr4	11514155	C	T	1110037F02RIK	missense_variant
36	chr4	63318283	C	T	COL27A1	missense_variant
37	chr5	72316132	C	G	CORIN	missense_variant
38	chr7	24566489	A	T	XRCC1	missense_variant
39	chr7	39409158	T	C	GM5114	missense_variant
40	chr8	110500654	C	A	HYDIN	stop_gained
41	chrX	73678640	T	C	SLC6A8	missense_variant
