# Supplementary material for: Differential responses to immune checkpoint inhibitor dictated by pre-existing differential immune profiles in squamous cell carcinomas caused by same initial oncogenic drivers
Source: J Exp Clin Cancer Res. 2022 Apr 2;41:123. doi: 10.1186/s13046-022-02337-x (PMC8976353; doi:10.1186/s13046-022-02337-x)
Supplement: Supplementary file 10 — Additional file 10. [file 13046_2022_2337_MOESM10_ESM.csv]

gene	p_val	avg_log2FC	pct.1	pct.2	p_val_adj
Trbc2	0	1.821312817	0.695	0.3	0
Cd8b1	0	1.781139712	0.454	0.083	0
Cd8a	0	1.772038749	0.47	0.092	0
Cd3g	0	1.742039065	0.629	0.24	0
Nkg7	0	1.720594664	0.694	0.286	0
Ms4a4b	0	1.669034245	0.769	0.432	0
Cd3e	0	1.539364136	0.618	0.239	0
Cd3d	0	1.461120736	0.633	0.253	0
Unc93b1	0	-1.027143312	0.334	0.757	0
Clec4a3	0	-1.031479529	0.203	0.625	0
Pirb	0	-1.031930346	0.264	0.704	0
Clec4a1	0	-1.079534684	0.206	0.624	0
Gpx1	0	-1.105603836	0.607	0.888	0
Ly86	0	-1.137528756	0.278	0.713	0
Ifi207	0	-1.13881568	0.262	0.708	0
Alox5ap	0	-1.151490197	0.274	0.734	0
H2-Aa	0	-1.185433679	0.514	0.894	0
Sdc3	0	-1.187575739	0.269	0.679	0
Tmem176b	0	-1.1956504	0.209	0.636	0
Fcgr2b	0	-1.220695231	0.264	0.712	0
Cd74	0	-1.236649149	0.685	0.964	0
Marcks	0	-1.274259623	0.304	0.741	0
Psap	0	-1.329933487	0.772	0.965	0
Gda	0	-1.346760663	0.206	0.625	0
Naaa	0	-1.379265181	0.205	0.646	0
Lyz2	0	-1.409736379	0.449	0.916	0
Lgmn	0	-1.429892962	0.283	0.725	0
Grn	0	-1.484438048	0.413	0.851	0
Ctsb	0	-1.560162399	0.722	0.944	0
Selenop	0	-1.560631273	0.341	0.768	0
Wfdc17	0	-1.573208822	0.221	0.73	0
Ccl9	0	-1.588691795	0.205	0.679	0
Cxcl2	0	-1.677748414	0.151	0.589	0
C1qa	0	-1.697771536	0.242	0.704	0
Pltp	0	-1.698228672	0.19	0.612	0
F13a1	0	-1.778388036	0.152	0.576	0
Apoe	0	-1.967434356	0.512	0.966	0
Mrc1	0	-2.068603812	0.12	0.59	0
Ccl6	0	-2.087811947	0.228	0.771	0
Retnla	0	-2.176568666	0.17	0.734	0
Ccl8	0	-2.867726093	0.109	0.762	0
